# Supplementary material for: Oral and intratumoral microbiota influence tumor immunity and patient survival
Source: Front Immunol. 2025 May 21;16:1572152. doi: 10.3389/fimmu.2025.1572152 (PMC12138198; doi:10.3389/fimmu.2025.1572152)
Supplement: Supplementary file 6 [file DataSheet1.csv]

	ID	Description	setSize	enrichmentScore	NES	pvalue	p.adjust	qvalue	rank	leading_edge	core_enrichment
INTERFERON_GAMMA_RESPONSE	INTERFERON_GAMMA_RESPONSE	INTERFERON_GAMMA_RESPONSE	192	0.72466100859532	3.01694034265404	1.14005876721888e-35	5.7002938360944e-34	2.4001237204608e-34	5455	tags=69%, list=18%, signal=57%	CXCL11/IDO1/CXCL10/IL6/XCL1/RSAD2/ISG15/IFI44L/BATF2/IFIT3/CXCL9/CMPK2/OASL/DDX60/IFIT1/MT2A/WARS1/IFIT2/IFI44/OAS2/BST2/RTP4/IFIH1/FPR1/EPSTI1/STAT1/IFI30/ZBP1/USP18/CFB/PARP14/OAS3/SOCS1/ICAM1/SAMD9L/CD274/TAP1/SOCS3/IFI35/PARP12/LY6E/PSMB9/XAF1/CCL5/GBP4/IFITM3/SP110/MX1/IL2RB/GZMA/IFI27/HERC6/MX2/APOL6/UBE2L6/TNFAIP3/CCL2/PML/HELZ2/CD86/LCP2/EIF2AK2/STAT2/PLSCR1/TNFAIP6/LAP3/TNFSF10/PDE4B/SOD…
ALLOGRAFT_REJECTION	ALLOGRAFT_REJECTION	ALLOGRAFT_REJECTION	187	0.659561663511907	2.73504777622418	8.63959457468536e-25	2.15989864367134e-23	9.09431007861617e-24	4117	tags=57%, list=13%, signal=49%	CCL11/INHBA/IL6/IL11/CXCL9/CDKN2A/WARS1/CXCL13/NOS2/CD80/STAT1/IL2RA/MMP9/IL1B/CCL4/SOCS1/ICAM1/IL18RAP/TAP1/NCR1/PRF1/CCL5/IL12RB1/TLR2/CD79A/IL2RB/CD7/GZMA/IL10/CCR1/GZMB/C2/CCL2/CCL19/FASLG/CD86/LCP2/LYN/IFNGR1/FYB1/KLRD1/IFNG/CCR5/HDAC9/IL27RA/CRTAM/GPR65/TRAT1/HIF1A/CD247/TGFB1/CCL13/CD74/PTPRC/BCAT1/SRGN/WAS/IRF4/SIT1/CD2/TAP2/CD3G/CTSS/IRF7/STAT4/FLNA/CD3E/DYRK3/ST8SIA4/ITGAL/ITGB2/CD28/LC…
INTERFERON_ALPHA_RESPONSE	INTERFERON_ALPHA_RESPONSE	INTERFERON_ALPHA_RESPONSE	96	0.78546809232208	2.96141191016549	1.87606457143294e-24	3.12677428572157e-23	1.31653654135645e-23	5289	tags=80%, list=17%, signal=67%	CXCL11/CXCL10/RSAD2/ISG15/IFI44L/BATF2/IFIT3/CMPK2/OASL/DDX60/WARS1/IFIT2/IFI44/BST2/RTP4/IFIH1/EPSTI1/IFI30/USP18/PARP14/SAMD9L/TAP1/IFI35/PARP12/LY6E/PSMB9/IFITM1/GBP4/IFITM3/SP110/MX1/LAMP3/IFI27/HERC6/CCRL2/PARP9/UBE2L6/HELZ2/EIF2AK2/STAT2/PLSCR1/LAP3/IRF1/OAS1/SELL/TRIM21/CD74/PROCR/NMI/IRF7/CASP1/ADAR/C1S/PSMB8/B2M/DHX58/IRF9/IL4R/ISG20/RIPK2/SAMD9/NCOA7/LGALS3BP/PSME2/CD47/IL7/IL15/GBP2/TR…
INFLAMMATORY_RESPONSE	INFLAMMATORY_RESPONSE	INFLAMMATORY_RESPONSE	199	0.642073201462746	2.68990504935855	8.58376576970528e-24	1.07297072121316e-22	4.51777145773962e-23	4260	tags=47%, list=14%, signal=40%	CXCL11/INHBA/CXCL6/SERPINE1/CCL20/ROS1/CXCL10/CSF3/IL6/PROK2/CXCL8/CXCL9/CCL24/MEFV/PDPN/CHST2/AQP9/ADGRE1/OSM/BST2/RTP4/MEP1A/PCDH7/FPR1/TNFRSF9/MET/IL1B/SELE/ICAM1/IL18RAP/MSR1/PLAUR/CSF3R/LY6E/CCL5/IFITM1/TLR2/OSMR/IL2RB/ICAM4/LAMP3/IL10/IL7R/CCRL2/KCNMB2/OLR1/CCL2/MMP14/TPBG/LCP2/EIF2AK2/LYN/C3AR1/AHR/C5AR1/TNFAIP6/CD70/TNFSF10/PDE4B/IRF1/ABCA1/SELL/HIF1A/TNFRSF1B/ITGA5/CYBB/NMI/IRF7/DCBLD2/E…
EPITHELIAL_MESENCHYMAL_TRANSITION	EPITHELIAL_MESENCHYMAL_TRANSITION	EPITHELIAL_MESENCHYMAL_TRANSITION	200	0.605522298869155	2.53551996212657	1.74343138846437e-19	1.74343138846437e-18	7.3407637409026e-19	4210	tags=44%, list=14%, signal=38%	MMP1/MMP3/INHBA/CXCL6/LAMC2/SERPINE1/IL6/PTHLH/TNC/LAMA1/COL11A1/CXCL8/SCG2/SPP1/TGFBI/GREM1/DKK1/TNFRSF12A/CXCL1/FAP/COL4A1/PMEPA1/TGM2/SERPINE2/COL4A2/LAMA3/FSTL3/SERPINH1/ADAM12/VEGFC/NNMT/COL12A1/SNAI2/MATN3/PLAUR/COL16A1/RGS4/LOXL2/IGFBP3/COL7A1/NT5E/AREG/BASP1/FBN2/THBS2/POSTN/COL5A2/PLOD3/TNFAIP3/COL5A1/ITGAV/MMP14/LRRC15/SAT1/BMP1/THBS1/ITGB1/TGFB1/APLP1/ITGA5/CDH11/FLNA/VCAM1/PLOD1/COLGA…
TNFA_SIGNALING_VIA_NFKB	TNFA_SIGNALING_VIA_NFKB	TNFA_SIGNALING_VIA_NFKB	199	0.604687272339708	2.53328022948768	2.89181306555471e-19	2.06558076111051e-18	8.69718215204425e-19	5542	tags=49%, list=18%, signal=40%	CXCL11/INHBA/CXCL6/CSF2/SERPINE1/CCL20/PLAU/CXCL10/IL6/TNC/KYNU/CXCL1/IFIT2/PMEPA1/CD80/IFIH1/TNFRSF9/IL1B/CCL4/ICAM1/TAP1/SOCS3/PLAUR/BCL2A1/NFIL3/CCL5/TLR2/LAMB3/AREG/ZC3H12A/FJX1/IL7R/MSC/CCRL2/CXCL3/SLC2A6/TNFAIP3/OLR1/CCL2/F2RL1/PANX1/DRAM1/SAT1/TNFAIP6/PDE4B/SOD2/IRF1/ABCA1/PLEK/GFPT2/SLC2A3/PTGS2/KLF10/LITAF/TRIB1/IL15RA/NFKBIE/CEBPB/FOSL1/REL/PFKFB3/BIRC3/TRAF1/TGIF1/IL12B/RNF19B/RELB/IL2…
E2F_TARGETS	E2F_TARGETS	E2F_TARGETS	200	0.603619505243497	2.52755234271656	2.86282175355457e-19	2.06558076111051e-18	8.69718215204425e-19	8743	tags=66%, list=29%, signal=48%	CDKN2A/CDC25B/MYBL2/PLK1/AURKA/KIF2C/TRIP13/DLGAP5/CENPE/MELK/DEPDC1/CDC20/CDKN3/MCM2/HMMR/GINS1/CDCA8/KIF4A/ATAD2/HMGB3/KIF18B/TK1/KPNA2/MCM4/MKI67/CKS2/BIRC5/RAD51AP1/UBE2S/CDK1/TFRC/TOP2A/RANBP1/PRKDC/CKS1B/CCNB2/TACC3/CCNE1/BRCA2/BUB1B/DSCC1/UBE2T/SPAG5/PRIM2/ORC6/MAD2L1/DIAPH3/ASF1B/AURKB/BRCA1/PCNA/RRM2/CHEK1/DNMT1/MCM3/RACGAP1/TIMELESS/RPA3/SPC25/MCM5/MCM6/SNRPB/CTPS1/RNASEH2A/PLK4/CDCA3/C…
G2M_CHECKPOINT	G2M_CHECKPOINT	G2M_CHECKPOINT	199	0.539106720770393	2.25853670117324	1.07501775143776e-12	6.71886094648599e-12	2.82899408273094e-12	8927	tags=64%, list=29%, signal=45%	MT2A/CDC25B/MYBL2/PLK1/TPX2/CDC45/AURKA/KIF2C/UBE2C/PML/ODC1/CENPE/CDC20/CDKN3/MCM2/HMMR/NDC80/STIL/KIF4A/CDC6/HIF1A/SQLE/BUB1/TGFB1/HMGB3/EXO1/KPNA2/MKI67/KIF23/CKS2/CCNF/SLC7A5/BIRC5/TTK/UBE2S/CDK1/CENPF/KNL1/TOP2A/NEK2/CKS1B/CCNB2/TACC3/BRCA2/E2F1/PRIM2/POLQ/CCNA2/ORC6/MAD2L1/TROAP/AURKB/CDC7/FBXO5/CHEK1/KIF20B/ATF5/SMC2/MCM3/RACGAP1/GINS2/MCM5/MCM6/E2F3/PLK4/CDC25A/KIF11/RAD21/SMC4/MAP3K20/CE…
IL6_JAK_STAT3_SIGNALING	IL6_JAK_STAT3_SIGNALING	IL6_JAK_STAT3_SIGNALING	84	0.65220512176654	2.41749401136566	7.34360892128957e-11	4.07978273404976e-10	1.717803256442e-10	5448	tags=56%, list=18%, signal=46%	CXCL11/CSF2/CXCL10/IL6/CXCL9/TNFRSF12A/CXCL1/CXCL13/STAT1/IL2RA/IL1B/SOCS1/SOCS3/CSF3R/IL12RB1/TLR2/OSMR/CCR1/CXCL3/IFNGR1/STAT2/BAK1/IRF1/TGFB1/TNFRSF1B/EBI3/CD14/IL18R1/IL15RA/CD38/LTB/IL2RG/IRF9/IL4R/TNF/IL7/PDGFC/CD44/PIK3R5/CSF2RB/CSF2RA/PTPN2/IL9R/IL17RA/ITGA4/CRLF2/PTPN1
COMPLEMENT	COMPLEMENT	COMPLEMENT	197	0.480423832830652	2.00670970790465	6.85838301329447e-09	3.42919150664723e-08	1.44387010806199e-08	6745	tags=48%, list=22%, signal=37%	MMP13/SERPINE1/IL6/MMP12/KYNU/CXCL1/C9/CASP5/COL4A2/APOC1/PLA2G7/CTSL/CFB/PLAUR/PSMB9/CTSC/CCL5/PCSK9/CR2/GZMA/GZMB/PDP1/TNFAIP3/C2/OLR1/SERPINA1/MMP14/C1QC/LCP2/LYN/PLSCR1/LAP3/FCER1G/IRF1/PLEK/CR1/C1QA/TMPRSS6/WAS/SPOCK2/DUSP6/CTSS/IRF7/CASP1/GNGT2/CA2/S100A12/C1S/CASP7/APOBEC3G/LCK/DPP4/CEBPB/CBLB/RCE1/CASP4/MSRB1/TFPI2/CTSV/GMFB/CTSB/LIPA/CDH13/ANXA5/GATA3/PIK3R5/ERAP2/EHD1/PIK3CG/GZMK/HSPA5/…
IL2_STAT5_SIGNALING	IL2_STAT5_SIGNALING	IL2_STAT5_SIGNALING	198	0.45769492929408	1.91756414669801	1.55348334340705e-07	7.06128792457752e-07	2.97317386298001e-07	5974	tags=41%, list=20%, signal=34%	CSF2/CXCL10/SPP1/TGM2/ITGA6/PRNP/IL2RA/TNFRSF9/CTLA4/ICOS/SOCS1/NFIL3/SPRY4/GBP4/IFITM3/IL2RB/NT5E/IL10/TNFRSF18/TNFRSF8/ITGAV/ODC1/CD86/F2RL2/IFNGR1/AHR/PLSCR1/NDRG1/CCR4/NCS1/TNFSF10/ADAM19/CDC6/SELL/GPR65/BATF/SLC2A3/TNFRSF4/TNFRSF1B/APLP1/IRF4/RHOH/CA2/BATF3/IL18R1/TRAF1/IL10RA/LTB/IRF8/CCNE1/ETV4/IL4R/IL13/P4HA1/XBP1/LRRC8C/EOMES/ITGAE/RHOB/PLEC/FURIN/PLIN2/CD44/TNFSF11/RGS16/CD83/PNP/GSTO1/…
MITOTIC_SPINDLE	MITOTIC_SPINDLE	MITOTIC_SPINDLE	199	0.427618560521253	1.79146758114977	1.83511465807443e-06	7.64631107531013e-06	3.21949940013058e-06	8944	tags=49%, list=29%, signal=35%	FSCN1/PLK1/TPX2/ANLN/AURKA/KIF2C/DLGAP5/CENPE/KIF3C/MYH9/PXN/NDC80/KIF4A/FGD6/BUB1/PIF1/KIF23/ECT2/FLNB/TRIO/FLNA/BIRC5/SHROOM2/TTK/CDK1/CENPF/BCAR1/TOP2A/NEK2/PLEKHG2/CCNB2/BRCA2/MYH10/KNTC1/CCDC88A/DOCK2/FBXO5/KIF20B/RACGAP1/PREX1/CTTN/CLIP2/KIF11/BCL2L11/ARHGAP4/SMC4/CKAP5/DST/PRC1/MYO1E/MYO9B/SEPTIN9/LMNB1/NUSAP1/VCL/MAPRE1/CNTRL/CENPJ/MID1/CDC42EP2/ROCK1/BCR/KIF3B/DOCK4/TLK1/SASS6/MARCKS/RIC…
MTORC1_SIGNALING	MTORC1_SIGNALING	MTORC1_SIGNALING	199	0.419639532180902	1.75804019534269	3.88638292918053e-06	1.49476266506944e-05	6.29373753713447e-06	9442	tags=52%, list=31%, signal=36%	WARS1/SERPINH1/IFI30/NFIL3/CTSC/PLK1/AURKA/STARD4/FADS1/SLC2A1/MCM2/SLA/SKAP2/SQLE/BUB1/TRIB3/SLC2A3/MCM4/BCAT1/DDIT4/CCNF/SLC7A5/LDHA/ELOVL5/ITGB2/TFRC/YKT6/TES/CORO1A/P4HA1/XBP1/HSP90B1/RRM2/HPRT1/PLOD2/CXCR4/EGLN3/CDC25A/MTHFD2/STIP1/HSPA5/DDX39A/PNP/CCT6A/TXNRD1/RPN1/DHCR7/HK2/SLC1A4/PPIA/LDLR/SLC7A11/NUP205/PSMA4/TCEA1/MLLT11/ENO1/CDKN1A/SCD/NAMPT/PSMD13/TMEM97/ABCF2/PITPNB/PSMG1/SLC1A5/HSPD…
MYC_TARGETS_V1	MYC_TARGETS_V1	MYC_TARGETS_V1	199	0.398845121999043	1.67092397741117	3.43676283298492e-05	0.000122741529749461	5.16806441050364e-05	9422	tags=49%, list=31%, signal=34%	CDC45/ODC1/CDC20/MCM2/CBX3/KPNA2/MCM4/LDHA/RANBP1/CCT5/CCNA2/MAD2L1/RFC4/PCNA/PSMB2/HPRT1/PSMA2/MCM5/MCM6/CTPS1/NOP56/PSMA6/EIF3B/CDK2/SET/MCM7/SNRPD1/SNRPB2/HDGF/CLNS1A/GLO1/PPIA/HNRNPA2B1/NME1/PSMA7/PSMA4/CAD/CCT3/SRM/EIF2S1/MYC/RRM1/POLE3/CCT2/PRPS2/NOLC1/HSP90AB1/DDX21/PSMA1/SSB/HSPD1/BUB3/RAN/NCBP2/CDK4/MRPL9/PSMB3/PSMD14/FAM120A/KARS1/AIMP2/ERH/UBE2L3/COPS5/XPO1/XRCC6/DEK/DDX18/ABCE1/PWP1/H…
TGF_BETA_SIGNALING	TGF_BETA_SIGNALING	TGF_BETA_SIGNALING	53	0.576818225133918	1.95185728114788	5.30971180240794e-05	0.000176990393413598	7.45222709109886e-05	6798	tags=49%, list=22%, signal=38%	SERPINE1/PMEPA1/RAB31/THBS1/NOG/TGFB1/KLF10/TGIF1/FKBP1A/TGFBR1/ID3/SLC20A1/FURIN/ID1/SKIL/PPP1CA/SMAD7/BMP2/LTBP2/SMAD1/SMAD6/ENG/BCAR3/ACVR1/SMURF2/IFNGR2
KRAS_SIGNALING_UP	KRAS_SIGNALING_UP	KRAS_SIGNALING_UP	197	0.390315494601238	1.63033105070373	8.76317947512378e-05	0.000273849358597618	0.000115304993093734	3309	tags=28%, list=11%, signal=26%	MMP10/INHBA/CSF2/CCL20/MMP11/PLAU/CXCL10/HOXD11/WNT7A/SPP1/ANXA10/SCG5/PLEK2/EPHB2/CFB/MMP9/IL1B/TLR8/ADAM8/PLAUR/IGFBP3/ADAMDEC1/IL7R/TNFAIP3/PDCD1LG2/F2RL1/C3AR1/HKDC1/HDAC9/FCER1G/GFPT2/HSD11B1/PTGS2/TNFRSF1B/LCP1/DUSP6/CTSS/DCBLD2/SNAP25/NR0B2/TRIB1/TMEM158/CA2/ANO1/ITGB2/LAPTM5/GPNMB/TMEM176B/BIRC3/PSMB8/TRAF1/IL10RA/ETS1/IRF8/IL2RG/ETV4
APOPTOSIS	APOPTOSIS	APOPTOSIS	159	0.410802419574345	1.67594878810993	0.000157467987868106	0.000463141140788547	0.000195006796121494	6290	tags=38%, list=21%, signal=30%	CCNA1/IL6/TNFRSF12A/IL1B/CDC25B/FEZ1/TAP1/CAV1/PRF1/IFITM3/APP/FASLG/IFNGR1/SAT1/TNFSF10/SOD2/IRF1/BID/CD2/CASP1/CD14/PAK1/CASP7/CD38/TOP2A/BIRC3/MMP2/CASP4/ISG20/TNF/PPT1/BRCA1/TGFB2/RHOB/SLC20A1/CD44/DNAJA1/AVPR1A/CD69/BCL2L11/F2R/BMF/CDK2/PLCB2/LUM/BTG3/CCND2/BAX/SMAD7/IL1A/BMP2/GADD45A/CASP8/IGF2R/PPP2R5B/CDKN1A/PLPPR4/DPYD/PTK2/ROCK1
APICAL_JUNCTION	APICAL_JUNCTION	APICAL_JUNCTION	198	0.371249269229875	1.55539037598915	0.000472820805706532	0.00131339112696259	0.000553006790300037	5444	tags=32%, list=18%, signal=27%	DMP1/LAMC2/CDH3/TGFBI/ITGA3/FSCN1/LAMA3/MMP9/AMIGO2/VAV2/ACTN1/ICAM1/CD274/SIRPA/COL16A1/RAC2/ITGB4/IRS1/CD209/ICAM4/CD276/LAMB3/LIMA1/MSN/CLDN14/COL17A1/CD86/SHC1/FYB1/MYH9/ZYX/BMP1/SKAP2/ITGB1/CNTN1/PTPRC/CDH11/SHROOM2/VCAM1/GNAI1/SDC3/MDK/YWHAH/CERCAM/MMP2/TRAF1/MYH10/TNFRSF11B/ICAM5/LAYN/CAP1/MAPK11/MPZL1/B4GALT1/MAP3K20/INPPL1/CNN2/ITGA2/CDH6/ACTB/MAP4K2/VASP/EGFR/VCL
UNFOLDED_PROTEIN_RESPONSE	UNFOLDED_PROTEIN_RESPONSE	UNFOLDED_PROTEIN_RESPONSE	111	0.423261367228002	1.64005303859463	0.00067510494441504	0.00177659195898695	0.000748038719573452	9313	tags=47%, list=30%, signal=33%	IFIT1/CCL2/SHC1/STC2/DDIT4/SLC7A5/CEBPB/CKS1B/XBP1/HSP90B1/PDIA5/NOP56/MTHFD2/HSPA5/FKBP14/YIF1A/ARFGAP1/SLC1A4/PARN/EXOSC9/EIF2S1/NOLC1/DNAJB9/NABP1/PSAT1/EXOSC4/PAIP1/FUS/CALR/BANF1/PDIA6/DCP2/NFYA/H2AX/IARS1/KHSRP/CNOT6/EDEM1/YWHAZ/LSM4/EXOSC2/NPM1/SDAD1/DKC1/KIF5B/SERP1/HYOU1/KDELR3/EIF4A3/WFS1/EXOSC10/TUBB2A
COAGULATION	COAGULATION	COAGULATION	126	0.403247697330746	1.58249473891361	0.00145224442154622	0.00330055550351414	0.00138970758042701	3683	tags=26%, list=12%, signal=23%	MMP10/MMP1/MMP3/SERPINE1/MMP11/PLAU/C9/MEP1A/APOC1/CFB/MMP9/KLF7/C2/OLR1/SERPINA1/MMP14/F2RL2/BMP1/THBS1/PLEK/C1QA/TMPRSS6/THBD/DUSP6/C1S/PRSS23/DPP4/APOC2/MMP2/HTRA1/TFPI2/CTSV/CTSB
MYOGENESIS	MYOGENESIS	MYOGENESIS	197	-0.393353031050299	-1.53860409238884	0.00141206734077778	0.00330055550351414	0.00138970758042701	6476	tags=42%, list=21%, signal=33%	MYH7/SOD3/CTF1/SPEG/SGCD/CNN3/CAV3/LSP1/SSPN/AK1/PFKM/CASQ1/MYH1/SIRT2/TNNT1/MYF6/EFS/LAMA2/RYR1/KCNH2/TPD52L1/LPIN1/PDE4DIP/AGL/HDAC5/DMD/CKB/FOXO4/DTNA/ACTN2/PTGIS/CKMT2/TNNT2/REEP1/COX6A2/ABLIM1/VIPR1/PYGM/MYL1/SGCA/FXYD1/FABP3/MYH2/FGF2/DES/KLF5/MYOZ1/ERBB3/CKM/TCAP/CD36/MYOM2/HSPB2/MB/NOS1/TNNC2/HRC/GSN/CRYAB/TPM2/MYH8/MYH11/PKIA/TNNI2/LDB3/TNNT3/SGCG/SH3BGR/FHL1/GPX3/PGAM2/MYOM1/ACTC1/ACTA1…
OXIDATIVE_PHOSPHORYLATION	OXIDATIVE_PHOSPHORYLATION	OXIDATIVE_PHOSPHORYLATION	200	-0.391311916327759	-1.5317928397277	0.00135848125440934	0.00330055550351414	0.00138970758042701	11471	tags=64%, list=37%, signal=40%	ATP6V0C/NDUFA6/VDAC1/MRPL35/GOT2/NDUFB5/COX6C/AFG3L2/PDHA1/ACO2/FH/IDH1/SLC25A20/SDHB/ATP6V1F/COX17/ECHS1/FXN/ABCB7/ATP6AP1/NDUFS2/GPI/PDHX/NQO2/SLC25A5/ATP5MF/SLC25A12/SLC25A3/NDUFAB1/IDH3G/ECI1/NDUFV2/VDAC2/NDUFS3/HADHB/ATP5PD/MDH2/UQCRC2/COX11/ATP5MC2/ATP5F1B/ATP5F1C/PDHB/ISCU/COX6A1/COX10/UQCRC1/ETFA/UQCR11/OXA1L/CS/ACAA1/ATP5MC3/RHOT1/SLC25A6/SURF1/NDUFB4/NDUFS4/FDX1/SUCLG1/HSD17B10/NDUFA5/A…
KRAS_SIGNALING_DN	KRAS_SIGNALING_DN	KRAS_SIGNALING_DN	181	-0.398710877130909	-1.53750134021392	0.00152605411972069	0.00331750895591454	0.00139684587617454	6285	tags=40%, list=21%, signal=32%	KLK8/TFCP2L1/ITGB1BP2/TFAP2B/ITIH3/IGFBP2/GP1BA/IL5/ZC2HC1C/THRB/SERPINB2/KLK7/RYR1/SPTBN2/PNMT/CDH16/ALOX12B/CAMK1D/PAX3/SELENOP/CPEB3/FGF22/SLC30A3/TGM1/SCGB1A1/CKM/LYPD3/CD207/MFSD6/NTF3/ABCG4/MYOT/NOS1/HSD11B2/EFHD1/TSHB/MAGIX/CNTFR/GAMT/FGF16/SMPX/SLC16A7/EDAR/COQ8A/PRKN/UPK3B/EGF/SLC25A23/P2RY4/ACTC1/SLC5A5/RGS11/SOX10/ZBTB16/KRT15/YBX2/ARHGDIG/TNNI3/TEX15/SPRR3/PROP1/CALML5/KRT4/CAPN9/KRT1…
MYC_TARGETS_V2	MYC_TARGETS_V2	MYC_TARGETS_V2	57	0.482371018993198	1.64499902875187	0.00219235029779964	0.00456739645374925	0.00192311429631547	9607	tags=56%, list=31%, signal=39%	PLK1/CBX3/MCM4/SLC19A1/MCM5/TCOF1/PLK4/NOP56/HK2/TBRG4/SRM/PES1/MYC/NOLC1/TMEM97/NIP7/MRTO4/HSPD1/CDK4/PRMT3/AIMP2/NOP2/DDX18/BYSL/DUSP2/NPM1/NOC4L/RABEPK/PUS1/DCTPP1/WDR74/GRWD1
ANGIOGENESIS	ANGIOGENESIS	ANGIOGENESIS	35	0.53089002706035	1.66396249428928	0.0072362428250446	0.0144724856500892	0.00609367816845862	4918	tags=43%, list=16%, signal=36%	CXCL6/SPP1/VAV2/POSTN/COL5A2/OLR1/ITGAV/APP/PDGFA/THBD/JAG2/JAG1/KCNJ8/LUM/CCND2
ADIPOGENESIS	ADIPOGENESIS	ADIPOGENESIS	199	-0.344293943976276	-1.34601237902994	0.018814951100313	0.0361825982698327	0.0152347782188769	9268	tags=38%, list=30%, signal=27%	COX6A1/UQCRC1/MIGA2/ME1/NKIRAS1/ADIPOR2/UQCR11/CS/CMPK1/SUCLG1/GBE1/PGM1/COQ9/CRAT/NDUFA5/TALDO1/ACADM/DLAT/HADH/GPX4/GPHN/LTC4S/COX8A/UQCR10/ATP5PO/UQCRQ/FZD4/PEMT/RETSAT/BCKDHA/CCNG2/SLC27A1/CAT/NDUFB7/ACADS/ALDH2/ACAA2/TST/MGST3/ECH1/SSPN/HIBCH/ARL4A/ADCY6/ACOX1/MCCC1/COX7B/SNCG/ETFB/TOB1/MTARC2/SPARCL1/SULT1A1/LPL/CD36/PDCD4/ITIH5/LIFR/CAVIN2/PHYH/REEP6/CHCHD10/PPARG/MGLL/GPX3/ADIPOQ/LEP/HSPB…
ESTROGEN_RESPONSE_EARLY	ESTROGEN_RESPONSE_EARLY	ESTROGEN_RESPONSE_EARLY	196	-0.338713963934339	-1.32490310113431	0.027149154804207	0.0502762126003834	0.0211689316212141	5952	tags=32%, list=19%, signal=26%	EGR3/DHRS3/KCNK5/THSD4/WWC1/KRT18/SLC19A2/DYNLT3/HES1/BLVRB/TPD52L1/RETREG1/PEX11A/TTC39A/ABAT/TOB1/REEP1/ABLIM1/KLK10/MAPT/PDLIM3/CCN5/RHOBTB3/FOXC1/SYBU/CALCR/AQP3/PGR/ZNF185/ELF3/RAB17/KRT8/MINDY1/SLC37A1/PLAAT3/KCNK15/KLF4/RAPGEFL1/CHPT1/GFRA1/MYB/SLC1A1/MPPED2/SULT2B1/DEPTOR/PAPSS2/ABCA3/AR/MLPH/HSPB8/SLC26A2/SYNGR1/CLIC3/CLDN7/KRT15/ANXA9/MSMB/SCNN1A/TJP3/KRT13/NPY1R/TFF3
FATTY_ACID_METABOLISM	FATTY_ACID_METABOLISM	FATTY_ACID_METABOLISM	156	-0.359363083581585	-1.3643533242995	0.0288684397763504	0.0515507853149114	0.0217055938168048	8397	tags=38%, list=27%, signal=28%	SUCLG2/SUCLG1/HSD17B10/HSDL2/GAPDHS/CRAT/PPARA/GSTZ1/ACADM/SDHD/MDH1/HADH/LTC4S/ACSM3/KMT5A/MLYCD/CBR1/MAOA/GLUL/RETSAT/ACADS/PCBD1/ACAA2/ECH1/ALAD/HIBCH/ACOX1/MCEE/AOC3/ALDH9A1/ACADVL/EPHX1/ETFDH/PRDX6/CBR3/CD36/BCKDHB/INMT/REEP6/FABP2/ALDH3A2/FMO1/MGLL/CEL/HPGD/AQP7/AADAT/GPD1/TP53INP2/ENO3/ADH7/ACADL/ALDH3A1/CYP4A11/CIDEA/ADH1C/ALDH1A1/CYP1A1/HMGCS2
HYPOXIA	HYPOXIA	HYPOXIA	197	0.308991232634589	1.29064310263688	0.0355481119415105	0.0612898481750181	0.0258062518631655	5892	tags=28%, list=19%, signal=23%	SERPINE1/IL6/TGFBI/CHST2/MT2A/TGM2/KLF7/CAV1/PLAUR/NFIL3/MT1E/IGFBP3/TNFAIP3/COL5A1/TPBG/SLC2A1/PGF/NDRG1/MYH9/TMEM45A/STC2/CHST3/SLC2A3/DDIT4/NOCT/LDHA/CAVIN3/SDC3/LOX/P4HA2/PFKFB3/ADM/ETS1/TES/ISG20/CSRP2/EXT1/P4HA1/CCN1/CXCR4/PLIN2/SDC4/HAS1/EFNA1/HSPA5/ERRFI1/BTG1/HK2/SLC25A1/EGFR/ACKR3/CAVIN1/ENO1/TGFB3/CDKN1A
UV_RESPONSE_UP	UV_RESPONSE_UP	UV_RESPONSE_UP	156	0.323431268454596	1.31325445459707	0.0432624398398496	0.0721040663997494	0.0303596069051576	5389	tags=29%, list=18%, signal=24%	IL6/HTR7/ONECUT1/COL2A1/ICAM1/TAP1/LHX2/MMP14/LYN/CYB5R1/BAK1/SOD2/IRF1/GAL/SLC6A12/PTPRD/BID/FEN1/CA2/ATP6V1C1/TFRC/YKT6/CCNE1/RFC4/PPT1/CTSV/GLS/SHOX2/GRINA/RHOB/HSPA2/FURIN/DNAJA1/BCL2L11/CDK2/STIP1/OLFM1/BTG3/ARRB2/RASGRP1/CXCL2/RPN1/BTG1/BMP2/BSG/TACR3
XENOBIOTIC_METABOLISM	XENOBIOTIC_METABOLISM	XENOBIOTIC_METABOLISM	192	-0.332040376212722	-1.2957563888071	0.0501519756838906	0.0808902833611138	0.0340590666783637	6815	tags=33%, list=22%, signal=26%	CBR1/MAOA/PMM1/HACL1/HMOX1/PEMT/RETSAT/DHRS1/HNF4A/CAT/PINK1/ALDH2/GSR/HGFAC/ECH1/ACOX1/BLVRB/ALDH9A1/GSTM4/GNMT/ACSM1/ACOX3/EPHX1/CYP17A1/GCNT2/CYP27A1/CYP2S1/TYR/RAP1GAP/ETFDH/DCXR/GCKR/ATOH8/CD36/PTGR1/DDAH2/CYB5A/FMO1/ARG1/F10/PGD/CDO1/ACOX2/NDRG2/PAPSS2/CYP4F2/CYP2J2/MPP2/PDK4/F11/CYP2C18/RBP4/HRG/CYP2E1/TTPA/ADH7/DDC/ALDH3A1/CES1/ADH1C/GSTA3/FETUB/CYP1A1
BILE_ACID_METABOLISM	BILE_ACID_METABOLISM	BILE_ACID_METABOLISM	108	-0.358129349777347	-1.29922139337108	0.0608974358974359	0.0951522435897436	0.0400641025641026	6533	tags=33%, list=21%, signal=26%	APOA1/HACL1/RETSAT/TFCP2L1/CAT/PIPOX/PFKM/BBOX1/ABCA6/ABCA5/ALDH9A1/GNMT/PEX11A/CYP27A1/ABCA9/GCLM/ABCD3/ISOC1/ABCG4/ABCA8/PHYH/SLC27A5/RXRG/SULT1B1/SULT2B1/DIO2/ABCA3/AR/SOAT2/EPHX2/NR3C2/CYP7A1/TTR/AGXT/ALDH1A1/NR1H4
PANCREAS_BETA_CELLS	PANCREAS_BETA_CELLS	PANCREAS_BETA_CELLS	27	-0.505463150701686	-1.42008271917297	0.0680628272251309	0.103125495795653	0.0434212613876433	5636	tags=30%, list=18%, signal=24%	LMO2/SLC2A2/PAK3/ISL1/SYT13/DCX/ABCC8/PCSK2
DNA_REPAIR	DNA_REPAIR	DNA_REPAIR	150	0.299820166811021	1.2144068725859	0.0868347338935574	0.127698138078761	0.0537676370857941	10440	tags=39%, list=34%, signal=26%	CMPK2/GSDME/PDE4B/FEN1/BCAM/ADA/HCLS1/RFC4/PCNA/HPRT1/RAD51/RPA3/POLD1/PNP/POLD3/POLA2/ZNF707/PDE6G/ZWINT/POLR2G/ITPA/NME1/NT5C3A/ARL6IP1/SDCBP/TAF13/PRIM1/POLE4/NCBP2/CSTF3/POLA1/ELL/SEC61A1/GTF2H3/ADRM1/SAC3D1/TAF6/SNAPC4/ERCC4/DDB1/SSRP1/RPA2/RFC3/RRM2B/RAE1/LIG1/DGUOK/STX3/SF3A3/UMPS/RFC2/SUPT5H/NELFB/POLR2K/ERCC3/DGCR8/ALYREF/GTF2H1
CHOLESTEROL_HOMEOSTASIS	CHOLESTEROL_HOMEOSTASIS	CHOLESTEROL_HOMEOSTASIS	74	0.3534720570876	1.28140551543276	0.0951156812339332	0.135879544619905	0.0572124398399598	5469	tags=30%, list=18%, signal=24%	TNFRSF12A/PLAUR/NFIL3/GLDC/STARD4/ANXA13/PLSCR1/FBXO6/SQLE/TRIB3/GNAI1/FABP5/TP53INP1/JAG1/ATF5/ANXA5/AVPR1A/ANTXR2/ERRFI1/DHCR7/CXCL16/LDLR
ESTROGEN_RESPONSE_LATE	ESTROGEN_RESPONSE_LATE	ESTROGEN_RESPONSE_LATE	194	-0.307896063360352	-1.20017102534927	0.116030534351145	0.159210935073004	0.0670361831886333	4654	tags=25%, list=15%, signal=22%	ETFB/CKB/PRKAR2B/TOB1/TRIM29/KLK10/CHST8/MAPT/DCXR/CD9/PDLIM3/CCN5/UNC13B/FOXC1/CALCR/IGSF1/PGR/PDCD4/LLGL2/CACNA2D2/LTF/ALDH3A2/PLAAT3/KLF4/RAPGEFL1/CHPT1/MYB/PRLR/SULT2B1/ACOX2/PAPSS2/ABCA3/KLK11/NMU/DNAJC12/HSPB8/SLC26A2/CLIC3/PTGER3/ANXA9/CYP4F11/SCNN1A/TJP3/KRT13/SERPINA5/NPY1R/AGR2/TFF3/HMGCS2
P53_PATHWAY	P53_PATHWAY	P53_PATHWAY	198	0.278917842826722	1.16855752827277	0.117816091954023	0.159210935073004	0.0670361831886333	6354	tags=30%, list=21%, signal=24%	CDKN2A/IFI30/KRT17/SOCS1/TAP1/ITGB4/APP/DRAM1/SAT1/PDGFA/NDRG1/BAK1/TRIB3/TGFB1/DDIT4/PROCR/STOM/ADA/CASP1/JAG2/SLC3A2/VDR/CLCA2/RNF19B/PLK2/PCNA/INHBB/CDH13/TP63/F2R/RAP2B/TRAF4/RGS16/PTPRE/SFN/CCND2/RAD9A/BAX/APAF1/BTG1/IL1A/BMP2/GADD45A/CYFIP2/SPHK1/TNFSF9/ELP1/SLC7A11/PHLDA3/GM2A/CDKN1A/RHBDF2/CTSD/PVT1/SLC35D1/STEAP3/TNNI1/NOL8/CDK5R1
PI3K_AKT_MTOR_SIGNALING	PI3K_AKT_MTOR_SIGNALING	PI3K_AKT_MTOR_SIGNALING	104	0.303173961165232	1.16099626285285	0.152815013404826	0.201072386058981	0.0846620572879921	7866	tags=38%, list=26%, signal=28%	FASLG/SLC2A1/STAT2/SLA/TRIB3/CAMK4/CDK1/LCK/CFL1/RPS6KA1/IL2RG/E2F1/HSP90B1/CXCR4/CDK2/SFN/PPP1CA/PRKCB/NGF/EGFR/NOD1/CDKN1A/PFN1/PLCG1/AP2M1/AKT1/CDK4/CALR/MAPKAP1/PTEN/ARHGDIA/TNFRSF1A/GSK3B/THEM4/RAC1/GRB2/CLTC/TRAF2/CAB39
APICAL_SURFACE	APICAL_SURFACE	APICAL_SURFACE	43	0.370798657112677	1.19372611458751	0.198511166253102	0.254501495196284	0.107158524293172	4400	tags=37%, list=14%, signal=32%	PKHD1/PLAUR/PCSK9/IL2RB/APP/LYN/AFAP1L2/DCBLD2/SHROOM2/IL2RG/ADAM10/SULF2/BRCA1/EPHB4/GATA3/B4GALT1
SPERMATOGENESIS	SPERMATOGENESIS	SPERMATOGENESIS	116	-0.309533114431212	-1.12547122277079	0.211631663974152	0.26453957996769	0.111385086302185	6063	tags=28%, list=20%, signal=23%	VDAC3/JAM3/CCT6B/MEP1B/ARL4A/ZC2HC1C/GSTM3/LPIN1/PEBP1/SCG3/PAPOLB/STRBP/TEKT2/CLVS1/ALOX15/ZPBP/NOS1/ART3/SLC12A2/SPATA6/TKTL1/TULP2/TNP1/POMC/DDX25/YBX2/PACRG/TNNI3/SNAP91/CLGN/NPY5R/CRISP2/CFTR
HEDGEHOG_SIGNALING	HEDGEHOG_SIGNALING	HEDGEHOG_SIGNALING	35	0.380879767781465	1.19378706722235	0.223300970873786	0.272318257163154	0.114660318805539	3670	tags=23%, list=12%, signal=20%	SCG2/PML/CDK6/NRCAM/MYH9/NRP2/SHH/ETS2
GLYCOLYSIS	GLYCOLYSIS	GLYCOLYSIS	199	0.250609433782655	1.04990455887757	0.30635838150289	0.364712358932012	0.153563098497689	5964	tags=26%, list=19%, signal=21%	ARTN/TGFBI/CHST2/CHST1/AGRN/MET/PC/IGFBP3/NT5E/AURKA/COL5A1/TPBG/DEPDC1/HMMR/STC2/KIF20A/DDIT4/LDHA/PLOD1/SDC3/CDK1/P4HA2/PYGL/PYGB/SPAG4/EXT2/ISG20/PKM/EXT1/P4HA1/PLOD2/SLC16A3/CHPF2/CXCR4/CD44/EGLN3/B4GALT1/RBCK1/CENPA/HSPA5/MERTK/FUT8/TPST1/HK2/XYLT2/EGFR/PPIA/CHPF/STMN1/B4GALT2/ENO1/GPR87
HEME_METABOLISM	HEME_METABOLISM	HEME_METABOLISM	196	-0.259414539857706	-1.01471791816482	0.406676783004552	0.472879980237852	0.199107360100148	7972	tags=28%, list=26%, signal=21%	OSBP2/SLC11A2/MARCHF2/GDE1/ELL2/DCAF11/TAL1/KLF3/EZH1/MAP2K3/HAGH/NNT/BNIP3L/DMTN/MBOAT2/GYPC/PPOX/FBXO34/CAT/CLCN3/H4C3/ABCG2/MGST3/ALAD/LMO2/LRP10/FTCD/SNCA/BLVRB/SLC6A9/CAST/CTSE/HBD/HBB/ANK1/MXI1/RHD/PRDX2/TYR/GCLM/TNS1/RAP1GAP/AQP3/FN3K/XK/KAT2B/ALDH6A1/SLC30A10/RHAG/ACSL6/CA1/KEL/SELENBP1/GYPA/ALDH1L1
UV_RESPONSE_DN	UV_RESPONSE_DN	UV_RESPONSE_DN	144	0.246062718044958	0.988408759044686	0.457142857142857	0.51948051948052	0.218728639781271	7607	tags=31%, list=25%, signal=23%	SERPINE1/COL11A1/LTBP1/MET/VAV2/SNAI2/CAV1/IRS1/RGS4/MT1E/SCN8A/COL5A2/RUNX1/FZD2/INPP4B/PIK3CD/ATP2C1/CCN1/CACNA1A/APBB2/COL1A1/SCHIP1/ID1/ATRN/SMAD7/GJA1/LAMC1/NEK7/LDLR/MYC/PRKCA/FYN/GCNT1/COL3A1/SLC7A1/COL1A2/PDGFRB/TENT4A/IGF1R/PTEN/SMAD3/ATP2B4/FHL2/CDC42BPA
PEROXISOME	PEROXISOME	PEROXISOME	104	-0.25944164549601	-0.939943132953856	0.585055643879173	0.650061826532415	0.27371024275049	9867	tags=39%, list=32%, signal=27%	NR1I2/PRDX5/ACSL1/ACOT8/SCP2/CDK7/SLC27A2/HSD17B4/FIS1/ACAA1/VPS4B/DLG4/CRAT/ERCC1/IDH2/ABCB4/TSPO/MLYCD/RETSAT/CACNA1B/CAT/DHRS3/ECH1/CRABP2/ACOX1/ALDH9A1/PEX11A/ABCD3/SCGB1A1/ISOC1/CLN8/HSD11B2/CADM1/RXRG/CEL/SULT2B1/SLC25A4/EPHX2/ABCC8/TTR/ALDH1A1
WNT_BETA_CATENIN_SIGNALING	WNT_BETA_CATENIN_SIGNALING	WNT_BETA_CATENIN_SIGNALING	42	0.281954094726771	0.90606117778505	0.647642679900744	0.703959434674722	0.29640397249462	10048	tags=48%, list=33%, signal=32%	DKK1/JAG2/GNAI1/JAG1/SKP2/DLL1/CCND2/MYC/LEF1/CSNK1E/WNT6/NKD1/ADAM17/AXIN1/PPARD/CUL1/NUMB/NCSTN/RBPJ/TCF7
ANDROGEN_RESPONSE	ANDROGEN_RESPONSE	ANDROGEN_RESPONSE	96	0.240982326359378	0.908563872162255	0.681347150259067	0.724837393892625	0.305194692165316	4794	tags=20%, list=16%, signal=17%	PMEPA1/ACTN1/BMPR1B/SPDEF/ITGAV/SMS/FADS1/CDK6/SAT1/NDRG1/ELOVL5/INPP4B/B2M/STEAP4/CENPN/ABCC4/B4GALT1/FKBP5/MERTK
REACTIVE_OXYGEN_SPECIES_PATHWAY	REACTIVE_OXYGEN_SPECIES_PATHWAY	REACTIVE_OXYGEN_SPECIES_PATHWAY	49	-0.239798741320499	-0.764276748541101	0.860927152317881	0.896799116997792	0.377599628209597	8497	tags=41%, list=28%, signal=30%	G6PD/PRDX1/OXSR1/GLRX2/ATOX1/NDUFB4/MGST1/NQO1/GPX4/LAMTOR5/CAT/GSR/LSP1/MSRA/MPO/PRDX2/GCLM/PRDX6/TXN/GPX3
PROTEIN_SECRETION	PROTEIN_SECRETION	PROTEIN_SECRETION	96	-0.179397137480273	-0.640572864080704	0.991883116883117	1	0.421052631578947	1139	tags=3%, list=4%, signal=3%	SH3GL2/ICA1/TSPAN8
NOTCH_SIGNALING	NOTCH_SIGNALING	NOTCH_SIGNALING	32	0.144739408303771	0.449944171933943	1	1	0.421052631578947	6829	tags=19%, list=22%, signal=15%	WNT2/JAG1/DLL1/HEYL/PRKCA/LFNG
